# Supplementary material for: The effect of pond dyes on oviposition and survival in wild UK Culex mosquitoes
Source: PLoS One. 2018 Mar 28;13(3):e0193847. doi: 10.1371/journal.pone.0193847 (PMC5873999; doi:10.1371/journal.pone.0193847)
Supplement: S1 Table — (XLSX) [file pone.0193847.s001.xlsx]

## Sheet: bluetent
Dye1wab	Tap1wab
23	4
2	4
6	0
13	0
176	10
39	30
17	27
6	2
1	0
1	6
0	38.5
4	2.5
5	6.5
5	10

## Sheet: shadowtent
Position	# eggs	Position	# eggs
tap	42	dye	20
dye	0	dye	1
dye	1	tap	1
tap	0	tap	0
dye	2	dye	0
tap	1	tap	1
dye	6	tap	0
tap	37	dye	19
dye	10	dye	2
dye	2	tap	0
tap	3	tap	0
dye	1	dye	0
tap	0	tap	1
dye	2	tap	1

## Sheet: wildshadow
	day				night
Total				Total
	Treatment #eggs				Treatment #eggs
Replicate	Dyemob	tapmob		Replicate	Dyemob	tapmob
1	11	17		1	6	11
2	11	9		2	9	12
3	5	15		3	11	17
4	9	8		4	16	13
5	11	7		5	9	9

## Sheet: wildblue
	day					night
Total					Total
	Treatment #eggs					Treatment #eggs
Replicate	Dyemob	tapmob			Replicate	Dyemob	tapmob
1	11	11			1	10	13
2	3	12			2	5	13
3	9	12			3	14	8
4	10	11			4	18	10
5	10	9			5	8	12
