# Supplementary material for: The effect of pond dyes on oviposition and survival in wild UK Culex mosquitoes
Source: PLoS One. 2018 Mar 28;13(3):e0193847. doi: 10.1371/journal.pone.0193847 (PMC5873999; doi:10.1371/journal.pone.0193847)
Supplement: S2 Table — (XLSX) [file pone.0193847.s002.xlsx]

## Sheet: blue
				Autums
	Replicates
	1	2	3	4	5	6	7	8	9
2015-10-10	0	1male	2 male/1female/3 scape	0	0	0	0	0	0
2015-10-12	3males	1male/1female/1	2males	0	0	0	2males	1male	0
2015-10-13	2males	3males	5males/2females	0	0	0	0	0	0
2015-10-14	1female	3males	3males/1female	0	0	0	0	0	0
2015-10-15	0	0	0	0	0	0	0	0	0
2015-10-17	2males/2females	1male/2females	5males/3females/2	0	0	0	2males	2males	0
2015-10-19	1male/3females	2females	7males/5females	1male	3female	0	1male	1male	0
2015-10-20	Male/female	female	0	0	3males	0	1scape	male	male/female
2015-10-21	2females	3female/2males	3males/8females	0	0	0	2males	4males/female	0
2015-10-22	3males/female	3female/2males	3female/2male/1sca	3male/female	male	male	2males/female	male	female
2015-10-23	female	2males/female	2female	male/female	4female	male	2female/male	2male/2female	male
2015-10-24	female/male	0	2females	male/female	male	male	male/female	2female/male	male/2females
2015-10-26	0	3female/2males	female	2females	6males/3female	4males	5females/3males	6males/2females	4females/male
2015-10-27	female	male/female	male	2females	2males	2males/female	2males/2females	2females/male	female
2015-10-28	female	5female	0	female	4male/2female/2scape	4male	4female/3male	5female/4male	2female
2015-10-30	0	3females/male	female	2female/male	10female/8male	3female/2male	9female/2male	6male/5female	0
2015-10-31	2females	male	0	2female/male	7female/3male	4male/2female	3female/male	4male/female	scape
2012-11-02	0	male	0	7male/2female	4female	4female/2male	3female/male/scape	5males/female	female
2015-11-03	female	0	0	5males/female	female	6females	0	0	female
2015-11-04	male	0	0	8female	2female	13female/male	2female/male	female	female
2015-11-05	0	0	0	3male	female	5female	female	0	0
2015-11-07	0	0	0	7females/male	female	0	4females	0	female
2015-11-09	0	0	0	2females/male	2female	0	2female	0	0
2015-11-10	0	0	0	0	male	0	scape	female	0
2015-11-13	0	0	0	male	0	0	0	female	0
2015-11-16	0	0	0	0	0	0	0	0	0
2015-10-10	0	1	6	0	0	0	0	0	0
2015-10-12	3	3	2	0	0	0	2	1	0
2015-10-13	2	3	7	0	0	0	0	0	0
2015-10-14	1	3	4	0	0	0	0	0	0
2015-10-15	0	0	0	0	0	0	0	0	0
2015-10-17	4	3	10	0	0	0	2	2	0
2015-10-19	4	2	12	1	3	0	1	1	0
2015-10-20	2	1	0	0	3	0	1	1	2
2015-10-21	2	5	11	0	0	0	2	5	0
2015-10-22	4	5	6	4	1	1	3	1	1
2015-10-23	1	3	2	2	4	1	3	4	1
2015-10-24	2	0	2	2	1	1	2	3	3
2015-10-26	0	5	1	3	9	4	8	8	5
2015-10-27	1	2	1	2	2	3	4	3	1
2015-10-28	1	5	0	1	8	4	7	9	2
2015-10-30	0	4	1	3	18	5	11	11	0
2015-10-31	2	1	0	3	10	6	4	5	1
2015-11-02	0	1	0	9	4	6	5	6	1
2015-11-03	1	0	0	6	1	6	0	0	1
2015-11-04	1	0	0	8	2	14	2	1	1
2015-11-05	0	0	0	3	1	5	1	0	0
2015-11-07	0	0	0	8	1	0	4	0	1
2015-11-09	0	0	0	3	2	0	2	0	0
2015-11-10	0	0	0	0	1	0	1	1	0
2015-11-13	0	0	0	1	0	0	0	1	0
2015-11-16		0	0	0	0	0	0	0	0
Total	31	47	65	59	71	56	65	63	20
2015-10-10									1
2015-10-14			1
2015-10-27								1
2/11/215				2
total	0	0	1	2	0	0	0	1	1
total	31	47	66	61	71	56	65	64	21
					summer
	Replicates
	1	2	3	4	5	6	7	8	9
2017-08-28	7	13	12	3	1	24	30	33	29
2017-08-29	2	5	5	5	11	15	11	7	26
2017-08-30	4	5	7	0	0	6	2	3	0
2017-08-31	3	7	15	4	4	8	2	6	2
2017-09-01	8	16	17	5	8	12	15	12	0
2017-09-02	12	28	17	9	5	8	0	5	0
2017-09-03	8	7	0	9	5	2	2	0	0
2017-09-04	9	1	0	4	3	0	0	1	0
2017-09-05	0	4	0	5	5	0	0	0	0
2017-09-06	1	0	0	9	2	0	0	0	0
2017-09-07	1	0	0	3	2	0	0	0	0
Total	55	86	73	56	46	75	62	67	57
Dead mosq.
2017-08-28
2017-08-29						1
2017-08-30			1			1
2017-08-31						1		1
2017-09-01	1	1		1
2017-09-02				1	1
2017-09-03
2017-09-04
2017-09-05
2017-09-06	1	1	1	2	1	3	0	1	0
2017-09-07
total	56	87	74	58	47	78	62	68	57

## Sheet: shadow
					Summer
		Replicates
		1	2	3	4	5	6	7	8	9
	2017-08-28	17	12	8	3	5	38	18	32	63
	2017-08-29	8	4	2	3	0	5	6	10	7
	2017-08-30	6	1	8	0	0	1	4	2	7
	2017-08-31	6	0	7	1	0	0	1	2	4
	2017-09-01	14	9	14	8	2	6	12	11	0
	2017-09-02	28	24	0	14	3	5	6	0	0
	2017-09-03	5	9	0	8	9	3	9	0	0
	2017-09-04	2	4	0	8	7	3	2	0	0
	2017-09-05	1	5	0	4	5	1	1	0	0
	2017-09-06	1	5	0	7	5	0	0	0	0
	2017-09-07	0	0	0	3	0	0	0	0	0
	Total	88	73	39	59	36	62	59	57	81
	2017-08-28
	2017-08-29		1				1	5	4
	2017-08-30							2
	2017-08-31		1	1
	2017-09-01							1
	2017-09-02				1	1
	2017-09-03
	2017-09-04
	2017-09-05
	2017-09-06	0	2	1	1	1	1	8	4	0
	2017-09-07
	total	88	75	40	60	37	63	67	61	81
					Autumn
	Replicates
	1	2	3	4	5	6	7	8	9
2015-10-10	4males/4females	0	0	0	0	2males	0	0	0
2015-10-12	2males/9females/1	1male/1female/1	1male	0	0	0	0	0	0
2015-10-13	2females	1male/1female	1male	0	0	0	0	0	0
2015-10-14	3females	1female	2males/1female	0	0	0	0	0	1female
2015-10-15	1scape	0	0	0	0	1male	1male	0	0
2015-10-17	2males/6females	0	2males/3females	0	0	0	1male	0	2males/1female
2015-10-19	3males/2females/1	0	4males/6females	1male	0	1male/2female	1male	1male	0
2015-10-20	2females	0	male/5female	0	0	4males	male/female	male	male/female
2015-10-21	3female/male	male	5female/male/scape	0	0	0	2female/male	2male/2female	female
2015-10-22	1male	1male/female	6females/2males	2males	0	0	4males/female	male/2female	3female/2male
2015-10-23	3female	male	7male/female	0	male	2female	2male/2female	female	2female/male
2015-10-24	0	2males/female	2female/male	0	male	male/female/scape	male/female	3male/female	2males/female
2015-10-26	male	0	5males/3female	2female/3male	5male/female	0	3female/2male	2female	6male/female
2015-10-27	0	2females	female	2males	0	female	2females	male/female	male
2015-10-28	0	2males/2females	5females/scape	6females/6males/scape	6males	2males	10females/1male/2scape	6female	3males
2015-10-30	2males/2females	3females/3males	4males/3females	11females/7males/scape	5males/4females	2males	7females/5males	6females/3males	4females/3males
2015-10-31	0	0	scape/female	7female/4male	2male	3male/female	2female/male	2female/male	male/female/scape
2015-11-02	0	female	female	6female/2male	male/female	3males/female	3females	4females/male	2males/female
2015-11-03	0	3females	0	3males/female	0	2males/female	5females/male	2female	male
2015-11-04	0	3males	0	2females	3males/female	5female/3male	2male/female	3male/2female	0
2015-11-05	0	0	female	0	3female/male/scape	2female/male/scape	male	4female/2male	0
2015-11-07	0	2females/male	0	female	2male/2female	4female/male	female	male	2female
2015-11-09	0	0	0	0	0	2male/4female	female	0	0
2015-11-10	0	female	0	0	male	male/female	0	0	0
2015-11-13	0	0	0	0	female	0	female	0	0
2015-11-16	0	0	0	0	female	0	0	0	male
2015-10-10	8	0	0	0	0	2	0	0	0
2015-10-12	12	3	1	0	0	0	0	0	0
2015-10-13	2	2	1	0	0	0	0	0	0
2015-10-14	3	1	4	0	0	0	0	0	1
2015-10-15	1	0	0	0	0	1	1	0	0
2015-10-17	8	0	5	0	0	0	1	0	3
2015-10-19	6	0	10	1	0	3	1	1	0
2015-10-20	2	0	6	0	0	4	2	1	2
2015-10-21	4	1	8	0	0	0	3	4	1
2015-10-22	1	2	8	2	0	0	5	3	5
2015-10-23	3	1	8	0	1	2	4	1	3
2015-10-24	0	3	3	0	1	3	2	4	3
2015-10-26	1	0	8	5	6	0	5	2	7
2015-10-27	0	2	1	2	0	1	2	2	1
2015-10-28	0	4	6	13	6	2	5	6	3
3015-10-30	4	6	7	19	9	2	13	9	7
2015-10-31	0	0	2	11	2	4	3	3	3
2015-11-02	0	1	1	8	2	4	3	5	3
2015-11-03	0	3	0	4	0	3	6	2	1
2015-11-04	0	3	0	2	4	8	2	5	0
2015-11-05	0	0	1	0	4	4	1	6	0
2015-11-07	0	3	0	1	4	5	1	1	2
2015-11-09	0	0	0	0	0	6	1	0	0
2015-11-10	0	1	0	0	1	2	0	0	0
2015-11-13	0	0	0	0	1	0	1	0	0
2015-11-16	0	0	0	0	1	0	0	0	1
2015-10-23						1
2015-10-26		1
2015-10-27						1		1
2015-10-28						1		2
2015-10-31				1
2015-11-09						1		1
Total	55	37	80	69	42	60	62	59	46

## Sheet: tap
						summer
			Replicates
			1	2	3	4	5	6	7	8	9
		2017-08-28	0	18	35	8	12	31	11	37	4
		2017-08-29	0	2	4	5	5	10	5	43	5
		2017-08-30	0	4	5	0	2	6	0	5	3
		2017-08-31	0	3	11	5	4	4	4	21	10
		2017-09-01	0	11	18	5	8	4	10	2	9
		2017-09-02	12	26	1	18	22	8	6	0	9
		2017-09-03	5	9	0	14	10	0	1	0	0
		2017-09-04	9	5	0	12	4	0	4	0	4
		2017-09-05	1	2	0	6	1	0	3	0	1
		2017-09-06	3	0	0	7	0	0	0	0	0
		2017-09-07	1	0	0	1	1	0	0	0	0
		Total	31	80	74	81	69	63	44	108	45
		2017-08-28
		2017-08-29		1	1			2	2	3
		2017-08-30			2	1				1
		2017-08-31		1	3					1
		2017-09-01			1	1		1
		2017-09-02		2		1
		2017-09-03							1
		2017-09-04	1
		2017-09-05
		2017-09-06
		2017-09-07
		total	1	4	7	3	0	3	3	5	0
		total t	32	84	81	84	69	66	47	113	45
						Autumn
			Replicates
			1	2	3	4	5	6	7	8	9
		2015-10-10	2males/3females	0	1male/1female/1	0	0	0	1Male	0	0
		2015-10-12	3males/3females	1male	5males/2females	0	0	0	1male	0	0
		2015-10-13	1male/2females	0	5males/1female/1	0	0	0	0	0	0
		2015-10-14	1male/2females	2males	4males	0	0	0	0	0	0
		2015-10-15	1male	0	1male	0	1male	0	0	0	0
		2015-10-17	4females	1male/1female	1male/4females	0	0	0	1male/1female	0	3males
		2015-10-19	4females	1male/4female	4male/6female	2males	0	2males	2males/2females/1	0	1male/2female
		2015-10-20	female	0	2male/3female	5males	male	0	4females	0	2males/female
		2015-10-21	2males/female	0	4females	6males/5females	0	female	5male/2female	2male	female/male
		2015-10-22	2males	female	4females/2males	17males/5females	8males/female/scape	3males/females	3males/2females	3males/scape	5males/female
		2015-10-23	male/female/scape	2female	male/scape	12female/male/scape	3male/female	female	4female/male	2male/female	3males
		2015-10-24	female	3male/female	0	7females/male	3males	3male	male	4males/female	3male/female
		2015-10-26	2females	2males/2females	2females	4females	16males	male	7males/4females	4females/4males/scape	4males/2females
		2015-10-27	0	female/male	0	2female	female	female/male	2male/3female	2female/male	2female
		2015-10-28	female	7female	0	3female	6males/5females	4females/2males	6females/3males	7females/3males	5females/4males
		2015-10-30	female	4male/5female	0	2female/male	9female/7male	3male/2female	4male/2female	8female/6male	7female/2male
		2015-10-31	0	male/female	0	3female	6female	male	6females/male	female/male	male/female
		2015-11-02	0	female	0	female	4female	3female	2female	4female/male	2males/female
		2015-11-03	0	2females	0	female	2females	4males	female	male	female/male
		2015-11-04	0	3females	0	0	female	3male/4female	female	0	0
		2015-11-05	0	0	0	male	0	4females/2males	2female	0	0
		2015-11-07	0	4females	0	0	0	7females/3males	0	0	0
		2015-11-09	0	0	0	0	0	3male/female	0	0	0
		2015-11-10	0	male/female	0	0	0	female	0	0	0
		2015-11-13	0	0	0	0	0	2female/male	0	0	0
		2015-11-16	0	0	0	0	0	0	0	0	0
		2015-10-10	5	0	3	0	0	0	1	0	0
		2015-10-12	6	1	7	0	0	0	1	0	0
		2015-10-13	3	0	8	0	0	0	0	0	0
		2015-10-14	3	2	4	0	0	0	0	0	0
		2015-10-15	1	0	1	0	1	0	0	0	0
		2015-10-17	4	2	5	0	0	0	2	0	3
		19/10/215	4	5	10	2	0	2	5	0	3
		2015-10-20	1	0	5	5	1	0	4	0	3
		2015-10-21	3	0	4	11	0	1	7	2	2
		2015-10-22	2	1	6	22	10	4	5	2	6
		2015-10-23	3	2	2	4	4	1	5	3	3
		2015-10-24	1	4	0	8	3	3	1	5	4
		2015-10-26	2	4	2	4	16	1	11	9	6
		2015-10-27	0	2	0	2	1	2	5	3	2
		2015-10-28	1	7	0	3	11	8	9	10	9
		2015-10-30	1	9	0	3	16	5	5	14	9
		2015-10-31	0	2	0	3	6	1	7	2	2
		2015-11-02	0	1	0	1	5	3	2	5	3
		2015-11-03	0	2	0	1	2	4	1	1	2
		2015-11-04	0	3	0	0	1	7	1	0	0
		2015-11-05	0	0	0	1	0	6	2	0	0
		2015-11-07	0	4	0	0	0	10	0	0	0
		2015-11-09	0	0	0	0	0	4	0	0	0
		2015-11-10	0	2	0	0	0	1	0	0	0
		2015-11-13	0	0	0	0	0	2	0	0	0
		2015-11-16	0	0	0	0	0	0	0	0	0
		total	40	53	57	70	77	65	74	56	57
		2015-10-10	1
		2015-10-21				1
		2015-10-22						1
		2015-10-26							2
		2015-10-27							2	1
		2015-10-28	1
		2015-10-30								1	1
		2015-10-31						1			1
		2015-11-02							2		1
		2015-11-09								1
		2015-11-16	0	0	0	0	0	0	0	1	0
		total	2	0	0	1	0	2	6	4	3
		total	42	53	57	71	77	67	80	60	60
